# Supplementary material for: Individuals carrying the HLA-B*15 allele exhibit favorable responses to COVID-19 vaccines but are more susceptible to Omicron BA.5.2 and XBB.1.16 infection
Source: Front Immunol. 2024 Aug 27;15:1440819. doi: 10.3389/fimmu.2024.1440819 (PMC11383769; doi:10.3389/fimmu.2024.1440819)
Supplement: Supplementary file 2 [file Table1.xls]

## Sheet: Sheet1
sTable 1 COVID-19 Symptom Scores Criteria
Name
Gender		Male		Female
Age
Scores of clinical symptoms
1	Stuffy or runny nose
	0: none 1: mild 2: moderate 3: severe
2	Sore throat
	0: none 1: mild 2: moderate 3: severe
3	Shortness of breath or Difficulty breathing
	0: none 1: mild 2: moderate 3: severe
4	Cough
	0: none 1: mild 2: moderate 3: severe
5	Low energy or Tiredness
	0: none 1: mild 2: moderate 3: severe
6	Muscle or body aches
	0: none 1: mild 2: moderate 3: severe
7	Headache
	0: none 1: mild 2: moderate 3: severe
8	Chills or shivering
	0: none 1: mild 2: moderate 3: severe
9	Feeling hot or feverish
	0: none , 1: mild ( 37~38℃) , 5: moderate ( 38~39℃) , 10: severe (>39℃)
	Feeling hot or feverish days
	0: none , 1: 1 day , 5: 2 days , 10: 3 days , 15: 4 days or more
10	Nausea (feeling like you wanted to throw up)
	0: none 1: mild 2: moderate 3: severe
11	How many times did you vomit (throw up) in the last 24 h?
	0: I did not vomit at all , 1: 1~2 times , 2: 3~4 times , 3: 5 or more times
12	How many times did you have diarrhea (loose or watery stools) in the last 24h?
	0: I did not vomit at all , 1: 1~2 times , 2: 3~4 times , 3: 5 or more times
13	Rate your sense of smell in the last 24h
	0: My sense of smell is THE SAME AS usual , 1: My sense of smell is LESS THAN Usual , 2: I have NO sense of smell
14	Rate your sense of taste in the last 24h
	0: My sense of taste is THE SAME AS usual , 1: My sense of taste is LESS THAN Usual , 2: I have NO sense of taste
15	Axillary temperature or oral temperature?
	axillary			oral
