# Supplementary material for: Individuals carrying the HLA-B*15 allele exhibit favorable responses to COVID-19 vaccines but are more susceptible to Omicron BA.5.2 and XBB.1.16 infection
Source: Front Immunol. 2024 Aug 27;15:1440819. doi: 10.3389/fimmu.2024.1440819 (PMC11383769; doi:10.3389/fimmu.2024.1440819)
Supplement: Supplementary file 3 [file Table2.xlsx]

## Sheet: 工作表 1 - 症状评分表
sTable 2 The symtoms of volunteers who suffered from Omicron BA.5.2 infection.
	ID	symptom
1	P3	Symptoms appeared on December 21st, the highest temperature was 38.5℃, accompanied by headache, the fever subsided one day later, and the itchy throat lasted for three days. the symptoms disappeared on December 24th.
2	P5	Symptoms appeared on December 16, with a pronounced sore throat, and fever began on December 17, with a maximum temperature of 39.5°C, which subsided two days later. The most obvious subsequent symptoms were cough and sputum
3	P9	Symptoms appeared on December 18, the same day at noon fever to 39.5 degrees, weakness, accompanied by obvious back pain, headache, two days later the symptoms are reduced, the main symptom is cough cough sputum
4	P11	Symptoms appeared on December 10, headache, fever started on December 11, up to 38.4 degrees Celsius, subsequent symptoms were coughing, runny nose, dizziness
5	P12	Symptoms appeared on Dec. 14, general body aches, sore throat
6	P24	Symptoms appeared on December 19th, with a sore throat and a low-grade fever on the 20th, a high fever of 39°C or higher on the night of the 21st, which subsided at 5:00 a.m. the next morning, and a low-grade fever remained on the 22nd, the symptoms began to subside on the 23rd, and the fever completely subsided on the 24th, with only a little coughing symptom remaining on the 26th.
7	P25	Diarrhea symptoms appeared on December 14, fever began on December 15, reaching a maximum of 39.5 ℃, followed by the most obvious symptoms of coughing and drowsiness
8	P26	Symptoms appeared on the evening of December 18, fever began on December 19, lasted for 4 days with a maximum temperature of 39.5 ℃, the most obvious subsequent symptoms are cough, sore throat, runny nose, headache, joint pain, loss of taste
9	P28	Fever started at 7:00 pm on December 18th, reached 39.3℃ with headache that night, high fever of about 39℃ with headache, backache and eye pain on December 19th, headache decreased and fever subsided to about 37.5℃ on December 20th, still with backache, symptomatic relief was achieved on December 21st, with sore throat and fatigue and fever subsided, and the body was back to normal on December 22…
10	P30	Phlegm in the throat on Dec. 18, body aches on Dec. 20, along with fever up to 39 C. Recurrent fever between Dec. 21 and 24, up to 38.4 C. Sore throat on Dec. 22, fever completely gone on Dec. 25, with nasal congestion, runny nose and cough.
11	P32	On December 18, the fever appeared, with a maximum temperature of 38.5°C. It returned to normal on December 22, after which the most obvious symptoms were cough and sore throat.
12	P33	Symptoms appeared on December 18, and low-grade fever began on December 19, with the highest temperature of 37.5℃. On December 20， temperature returned to normal, accompanied by dizziness, nausea, cough and other symptoms, December 23 basically improved
13	P34	Symptoms appeared on December 17, fever on December 18, the highest temperature was 39.4 ℃, fever lasted two days, the most obvious symptom is dry throat cough
14	P37	Fever symptoms appeared on December 19, with a maximum temperature of 39 ℃, followed by obvious symptoms such as generalized body aches, headache and dizziness, cough, cough phlegm, nasal congestion
15	P38	Symptoms appeared on December 19, fever began that evening, peaked at 39.1, fever lasted two days, after which the most noticeable symptom was a headache
16	P39	Fever symptoms on December 20 with a maximum temperature of 39.2. followed by nasal congestion and coughing, recovered on December 23
17	P40	The fever began in the morning of December 17, accompanied by soreness 、weakness and a cough, which lasted one day and then subsided.
18	P41	On December 16, the throat was uncomfortable during the day, and the fever began at night, with the highest temperature of 38.6 ° C. During the period, the fever was repeated several times, accompanied by sore throat and dry throat, nasal congestion, no smell and taste
19	P47	Symptoms appeared on December 16 without fever, the most obvious symptom being an itchy throat
20	P50	Symptoms appeared on December 12, and fever began on December 13, with a maximum temperature of 38.2 degrees, and the fever was asymptomatic after a day
21	P53	Symptoms appeared on December 18, and fever began on December 19, with a maximum temperature of 38.9 degrees, headache and dizziness, aching limbs, slight sore throat, and poor sleep. Subsequent symptoms of nasal congestion, runny nose and phlegm.
22	P58	Symptoms appeared on December 21, with the highest temperature of 38.8℃, and the most obvious subsequent symptoms were nasal congestion and runny nose, cough, eye pain and headache
23	P60	Symptoms appeared on December 20, dizziness and headache low fever, fever maximum temperature of 37.5 ° C. December 21 only cough runny nose without fever, until December 24 symptoms improved.
24	P64	On the evening of December 18, there was a pronounced sore throat, and in the early morning of December 19, the fever began, with a maximum temperature of 38 ℃, followed by obvious symptoms such as coughing
25	P65	Symptoms appeared on December 17, and fever began on December 18, with a maximum temperature of 38°C. The most obvious symptoms were runny nose and cough.
26	P66	Symptoms appeared on December 18, and the fever began that evening, reaching a high of 39.5. On December 19, the body temperature returned to normal, accompanied by severe low back pain, cough and phlegm, abdominal pain, dizziness, headache, and sore throat
27	P69	Fever symptoms appeared on December 13, with a maximum temperature of 38.9°C. The most obvious symptoms that followed were cough, runny nose, and itchy throat.
28	P73	Fever began on the evening of December 20, with the highest temperature of 38.9, accompanied by headache, cough, sore throat, and basically reduced fever on December 22
29	P74	On the 17th of December, symptoms of fever, which lasted four days, during which there was a severe pain in the throat, accompanied by coughing up phlegm
30	P75	Fever symptoms appeared on December 19, with the highest temperature of 39 ° C, and the most obvious symptoms were loss of smell and throat discomfort
31	P77	Symptoms appeared on December 17, with a sore throat, and fever began on December 17, with a maximum temperature of 39.5°C for three days, followed by the most noticeable symptoms of sore throat, cough, and coughing up sputum
32	P81	Fever began on December 19, with a maximum temperature of 39 ° C, and the most obvious symptoms were loss of smell and throat discomfort
33	P85	The fever reached 39.2ºC on December 19, and the fever ended on December 20 with sore throat for 3 days
34	P86	Symptoms appeared on December 13, and fever began on December 14, with a maximum temperature of 39.2 ° C.The fever subsided on December 15, and the most obvious symptoms were generalized body aches and coughing
35	P87	Symptoms appeared on December 17, and fever began on December 19, with a maximum temperature of 39.2 ° C, and the most obvious symptoms were muscle pain
36	P91	Low fever since Dec. 21, dry throat since a week ago, fever subsided on Dec. 23, highest about 38 degrees, nasal congestion for 6 days, headache for 4 days, and loss of sense of smell
37	P92	On December 15, he developed a sore throat, and three days later began to have a fever with a maximum temperature of 39°C, along with a loss of taste, generalized muscle aches and back pains
38	P97	Symptoms on Dec. 10, fever on Dec. 11 with a high of 38.5, fever subsided on Dec. 12, followed by a very severe stinging pain in the throat
39	P99	Starting from February 16th, there was a slight itchiness in the throat. On the 17th, symptoms of fever, sore throat, and body aches appeared. The fever stopped on the 19th, but the sore throat and body aches persisted. Additionally, there was a loss of sense of smell for two days in between. The symptoms began to improve around the 24th.
40	P101	On December 20th, fever symptoms appeared with a maximum temperature of 37.8°C. On December 21st, the body temperature returned to normal. Subsequent most noticeable symptoms include slight sore throat and nasal congestion.
41	P111	Symptoms appeared on December 18th, fever started on December 20th with a peak temperature of 38.5°C. The most prominent subsequent symptoms include fatigue and general body aches.
42	P114	On December 19th, symptoms appeared, and on December 21st, the fever started, with the highest temperature reaching 39.5°C. Subsequent prominent symptoms included coughing and sore throat.
43	P115	Symptoms appeared on December 24, fever began on the evening of December 25, the highest temperature was 40.2℃, fever lasted for two days, and the most obvious symptoms were cough and nasal congestion
44	P117	Symptoms appeared on December 19, low-grade fever with the highest temperature of 37.5℃ on December 20, and body temperature returned to normal on December 21, accompanied by dizziness, nausea, cough, decreased taste and smell
45	P120	Sore throat began on December 15, with a body temperature of 37.5℃, and a high fever of 39℃ on December 17, accompanied by runny nose, cough and phlegm, weakness and chest discomfort. The fever was high repeatedly on the 18th, and the temperature was low continuously on the 19th and 20th, and the temperature was 37.7℃. Eye pain on the 20th and loss of taste on the 21st
46	P121	Fever and sore throat appeared on December 14; on the second day the fever reached 39.7°C, with a splitting headache that prevented sleep. On the third day the above symptoms subsided day by day, and on the fourth day there was a cough and nasal congestion; on the 21st only nasal congestion remained
47	P125	Symptoms appeared on December 23, including dizziness, headache, body aches and fever up to 38℃, and recovered a day later
48	P126	Low back pain with significant sore throat on December 16, without fever
49	P127	Fever started on Dec. 19, reached 38.3 degrees on the second day, and subsided on the third day, accompanied by cough and dry throat for 3 days.
50	P129	Symptoms appeared on December 12, and the fever started on December 14, with a maximum temperature of 38.7°C. The fever subsided on December 16, and the most obvious symptoms were dry throat and cough.
51	P138	Symptoms appeared on December 18, with fever starting at night and reaching a maximum temperature of 38.5°C. The most obvious symptoms that followed were cough and sore throat
52	P139	Symptoms of dry throat developed on 14 December. On December 15, fever began, sore throat, and the highest temperature reached 39.6℃. Body temperature was normal on December 17, after which the most obvious symptom was cough.
53	P140	Symptoms of itchy throat and aching limbs appeared in the afternoon of December 17th. fever started on December 18th, reaching a maximum temperature of 39.5 degrees . Fever subsided in the morning of December 19th. coughing was severe between December 23rd and 28th.
54	P143	Symptoms appeared on December 16, with a pronounced sore throat, and fever began on December 17, with a maximum temperature of 39.5°C. The most obvious subsequent symptoms were cough and sputum
55	P144	Symptoms appeared on Dec. 17. Fever started on Dec. 18, with a maximum temperature of 39°C. The most obvious symptoms were headache, cough and sputum.
56	P145	Symptoms of fever and headache occurred on December 19, with the highest temperature of 39.7℃, followed by obvious symptoms of headache and cough
57	P147	Fever started on December 19th, reached 38.5 degrees on the second day and subsided on the third day along with cough and runny nose.
58	P149	Symptoms developed on 13 December. Fever on December 14, the highest temperature is 38.5℃. On December 17, the fever subsided, and the most obvious symptom was lethargy
59	P151	Symptoms appeared on December 23, and fever began on December 24, with a maximum temperature of 38.8, and the fever lasted for four days, after which there were no obvious symptoms
60	P153	Symptoms developed on 19 December, with normal body temperature accompanied by hot and cold. The fever began in the afternoon of December 21, and the highest temperature was 38.5 degrees. On December 22, body temperature returned to normal with phlegm and nasal discharge
61	P156	Symptoms of dry throat appeared on December 13, and other symptoms were obvious from December 15, with a high fever of 39.7℃ and back pain and headache. The fever began to decrease on the 16th, and the fever decreased to 37.5℃ on the 18th
62	P158	Fever appeared on December 17th, and started in the early morning of December 18th, with a maximum temperature of 40.6°C. During the daytime on December 18th, the temperature was maintained at 39.5°C. The fever subsided on December 19th, and on December 20th, there was a decrease in the senses of smell and taste, as well as a small amount of cough and sputum.
63	P167	Sore throat and itchy throat symptoms appeared on December 21, fever started in the middle of the night, the highest temperature of 37.9 ℃, two days later the fever subsided, the itchy throat symptoms lasted for five days, and the symptoms disappeared on December 26th.
64	P168	Symptoms developed in the afternoon of December 10, followed by fever with headache, chills and fatigue. The fever broke on the evening of 11 December, the throat was sore from 12 to 14 December, and the cough was phlegm from 14 to 16 December
65	P171	Symptoms appeared on December 18 and fever started on December 19, with a maximum temperature of 38.5°C. The most obvious subsequent symptom was headache and dizziness
66	P173	The symptoms of body aches and pains appeared on December 18, and the fever started at around 9:00 p.m., with a temperature of 37.7°C. The fever recurred on December 19, with a maximum temperature of 38.6°C. The fever subsided on December 20, and the most obvious symptoms in the follow-up included a cough that lasted for a week, and nasal congestion that lasted for three days.
67	P182	Symptoms appeared on December 19, 2022, and fever began on December 20, with the highest temperature of 38.3 ° C. The most obvious follow-up symptoms were cough, dry throat, nasal congestion and runny nose
68	P183	Symptoms developed on 20 December. Fever began on December 21, the highest 38.8℃, the most obvious symptoms are dizziness, nasal congestion and runny nose
69	P185	Symptoms appeared on the evening of Dec. 17, with a splitting headache and insomnia.On the morning of December 18, he had a fever of 38.7, dizziness and pain in his shoulders, sacrum and back. On December 19, he developed a dry throat, cough and nasal congestion, and the other symptoms began to ease.
70	P187	Symptoms appeared on December 17, with repeated fever for two days accompanied by body pain and fatigue. On December 19, body temperature returned to normal with sore throat and cough, which lasted for three days. It was back to normal after five days.
71	P196	Fever appeared on December 18, with a maximum temperature of 37.5℃. On December 19, she no longer had a fever but no smell or taste.
72	P198	Dry throat symptoms appeared on December 17th. fever and sore throat started on December 18th, with a maximum temperature of 39°C. The fever was repeated for three days. after December 21st, the fever subsided, and symptoms of nasal congestion and coughing appeared.
73	P199	Symptoms appeared on December 17, with a three-day fever that peaked at 38.8°C, followed by a cough and nasal congestion.
74	P201	Symptoms of fever began on December 21, with a maximum of 39.2°C accompanied by headache and cough.
75	P203	Fever up to 39.7° on Dec. 17, cough and phlegm with nasal congestion on Dec. 18, accompanied by generalized aches and pains and a splitting headache.
76	P205	Symptoms appeared on December 15, with dizziness and fever for a day, up to 37.8°C. Thick sputum and slight cough.
77	P206	On December 19, fever and headache symptoms, the highest temperature of 39.7 ℃, followed by obvious symptoms of dizziness, sore throat
78	P211	Symptoms appeared on December 15, fever on December 15, maximum temperature 39.5 degrees, fever subsided on December 16, the most obvious symptoms are muscle pain and general weakness
79	P212	Symptoms of fever, cough, runny nose and sore throat on Dec. 23, improving on Dec. 26
80	P213	On December 20, a sore throat appeared, and on the 21st after the lunch break the temperature rose rapidly, up to 39 ℃, the fever lasted two days, after the fever subsided, the most obvious symptoms are sore throat cough and nasal congestion.
81	P215	Symptoms appeared on December 17, high fever to 39.5 ℃ on December 19, body temperature returned to normal on December 20, accompanied by dizziness, nausea and cough, loss of taste and smell and other symptoms
82	P217	On December 14th there was discomfort in the throat, on the 15th the fever started, the highest temperature was 38.3℃, on the 17th the temperature recovered, began to cough lightly, nasal congestion and runny nose, around the 21st there were no any symptoms
83	P219	Symptoms appeared on December 20, fever, headache and sore throat on the 21st with a maximum temperature of 38.7°C. The temperature returned to normal on the 23rd, followed by cough and sputum
84	P220	Symptoms of fever began on December 18th with a maximum temperature of 39.4°C. The most noticeable subsequent symptoms were nasal congestion and coughing
85	P221	Fever began on December 19, with a maximum temperature of 39 degrees on December 20, recurring for two or three days, during which time there was dizziness and headache, generalized weakness, aching limbs, dry mouth, sore throat, no taste, and poor sleep.
86	P223	Symptoms of fever, cough, runny nose, and sore throat began on December 23 and improved on December 26
87	P233	Symptoms began on December 19, and the fever started on December 19, with a maximum temperature of 39°C. The most noticeable subsequent symptoms were loss of smell and throat discomfort.
88	P239	Symptoms began to appear on December 17, and the fever started on December 18, with a maximum temperature of 39 degrees Celsius, and the most obvious symptoms were headache, cough and sputum
89	P240	Symptoms of dry and sore throat and generalized body ache appeared on December 11th, and fever started on the 13th, with a maximum temperature of 38.4°C. The fever lasted for two days, followed by the most obvious symptoms of nasal congestion, runny nose and cough.
90	P243	Symptoms of dry throat appeared on December 14, fever and sore throat began on December 15, with a maximum temperature of 39.6°C. The temperature returned to normal on December 17, and the most obvious subsequent symptom was cough.
91	P246	Fever began on December 19, with a maximum temperature of 38.7 ℃, turned to low fever on December 20, 37.8 ℃ lasted 2 days, followed by obvious symptoms of dry cough, sore throat
92	P250	The symptoms of dry throat and sore throat started in the afternoon of December 17th, and fever started on December 18th, with a maximum temperature of 39°C. On December 19th, the temperature dropped and returned to normal in the evening, with subsequent sore throat and snotty nose.
93	P251	Symptoms appeared on December 16, and fever started on December 18, with a maximum temperature of 37.8°C. The most obvious symptoms that followed were: nasal congestion, coughing
